# Supplementary material for: Data processing solutions to render metabolomics more quantitative: case studies in food and clinical metabolomics using Metabox 2.0
Source: Gigascience. 2024 Mar 15;13:giae005. doi: 10.1093/gigascience/giae005 (PMC10941642; doi:10.1093/gigascience/giae005)
Supplement: giae005_Supplemental_Files [file giae005_supplemental_files.zip]

Archive with 11 entries (11 files):
- R1_FigureS1.pdf
- R1_FigureS2.pdf
- R1_FigureS3.pdf
- R1_FigureS4.pdf
- R1_FigureS5.pdf
- R1_FigureS6.pdf
- R1_FigureS7.pdf
- R1_FigureS8.pdf
- R1_FigureS9.pdf
- R1_TableS1-2.docx
- R1_TableS3-8.xlsx
