# Supplementary material for: Data processing solutions to render metabolomics more quantitative: case studies in food and clinical metabolomics using Metabox 2.0
Source: Gigascience. 2024 Mar 15;13:giae005. doi: 10.1093/gigascience/giae005 (PMC10941642; doi:10.1093/gigascience/giae005)
Supplement: giae005_Supplemental_Files [file giae005_supplemental_files.zip › R1_TableS3-8.xlsx]

## Sheet: Table S3
Table S3. Data properties of the absolute concentration, area and processed milk data
Data processing	Scheme	Normalization	Transformation	Almond_no of normality	Cow_no of normality	LactoseFree_no of normality	QC_no of normality	Soy_no of normality	Almond_no of positive skew	Cow_no of positive skew	LactoseFree_no of positive skew	QC_no of positive skew	Soy_no of positive skew	Almond_no of negative skew	Cow_no of negative skew	LactoseFree_no of negative skew	QC_no of negative skew	Soy_no of negative skew	Almond_mCV	Cow_mCV	LactoseFree_mCV	QC_mCV	Soy_mCV
Area+auto	DP_scale	Without normalization	Without transformation	4	1	13	16	2	0	15	1	0	13	2	0	0	0	0	0.251557	1.01646	1.15195	1.72332	0.992435
Area+ccmn+auto	DP_ccmn+scale	ccmn normalization	Without transformation	15	0	10	16	2	1	16	6	0	11	10	0	0	0	3	0.252859	0.989217	1.26437	3.36098	0.71191
Area+ccmn+cube+auto	DP_ccmn+transform+scale	ccmn normalization	cube transformation	15	7	13	16	3	0	10	2	0	10	13	0	0	4	3	0.298948	0.839045	0.945824	1.49263	0.743272
Area+ccmn+cube+level	DP_ccmn+transform+scale	ccmn normalization	cube transformation	15	7	13	16	3	0	10	2	0	10	13	0	0	4	3	0.298948	0.839045	0.945824	1.49263	0.743272
Area+ccmn+cube+pareto	DP_ccmn+transform+scale	ccmn normalization	cube transformation	15	7	13	16	3	0	10	2	0	10	13	0	0	4	3	0.298948	0.839045	0.945824	1.49263	0.743272
Area+ccmn+cube+power	DP_ccmn+transform+scale	ccmn normalization	cube transformation	15	9	13	16	3	0	9	2	0	10	13	0	0	4	4	0.325658	0.848099	0.894842	1.34347	0.627147
Area+ccmn+cube+range	DP_ccmn+transform+scale	ccmn normalization	cube transformation	15	7	13	16	3	0	10	2	0	10	13	0	0	4	3	0.298948	0.839045	0.945824	1.49263	0.743272
Area+ccmn+cube+vast	DP_ccmn+transform+scale	ccmn normalization	cube transformation	15	7	13	16	3	0	10	2	0	10	13	0	0	4	3	0.298948	0.839045	0.945824	1.49263	0.743272
Area+ccmn+cube	DP_ccmn+transform	ccmn normalization	cube transformation	15	7	13	16	3	0	10	2	0	10	13	0	0	4	3	0.0861065	0.116533	0.105117	0.0720672	0.1831
Area+ccmn+glog10+auto	DP_ccmn+transform+scale	ccmn normalization	log transformation	15	12	14	16	3	0	9	1	0	10	13	0	1	7	4	0.360028	0.8873	0.856256	1.36484	0.580493
Area+ccmn+glog10+level	DP_ccmn+transform+scale	ccmn normalization	log transformation	15	12	14	16	3	0	9	1	0	10	13	0	1	7	4	0.360028	0.8873	0.856256	1.36484	0.580493
Area+ccmn+glog10+pareto	DP_ccmn+transform+scale	ccmn normalization	log transformation	15	12	14	16	3	0	9	1	0	10	13	0	1	7	4	0.360028	0.8873	0.856256	1.36484	0.580493
Area+ccmn+glog10+power	DP_ccmn+transform+scale	ccmn normalization	log transformation	15	12	14	16	3	0	8	1	0	10	13	0	1	7	4	0.365548	0.897065	0.851826	1.39612	0.577299
Area+ccmn+glog10+range	DP_ccmn+transform+scale	ccmn normalization	log transformation	15	12	14	16	3	0	9	1	0	10	13	0	1	7	4	0.360028	0.8873	0.856256	1.36484	0.580493
Area+ccmn+glog10+vast	DP_ccmn+transform+scale	ccmn normalization	log transformation	15	12	14	16	3	0	9	1	0	10	13	0	1	7	4	0.360028	0.8873	0.856256	1.36484	0.580493
Area+ccmn+glog10	DP_ccmn+transform	ccmn normalization	log transformation	15	12	14	16	3	0	9	1	0	10	13	0	1	7	4	0.0124935	0.0155716	0.0141635	0.0100327	0.0236157
Area+ccmn+glog2+auto	DP_ccmn+transform+scale	ccmn normalization	log transformation	15	12	14	16	3	0	9	1	0	10	13	0	1	7	4	0.359579	0.875711	0.854566	1.36176	0.580755
Area+ccmn+glog2+level	DP_ccmn+transform+scale	ccmn normalization	log transformation	15	12	14	16	3	0	9	1	0	10	13	0	1	7	4	0.359579	0.875711	0.854566	1.36176	0.580755
Area+ccmn+glog2+pareto	DP_ccmn+transform+scale	ccmn normalization	log transformation	15	12	14	16	3	0	9	1	0	10	13	0	1	7	4	0.359579	0.875711	0.854566	1.36176	0.580755
Area+ccmn+glog2+power	DP_ccmn+transform+scale	ccmn normalization	log transformation	15	12	14	16	3	0	8	1	0	10	13	0	1	7	4	0.365082	0.884426	0.85003	1.39276	0.57756
Area+ccmn+glog2+range	DP_ccmn+transform+scale	ccmn normalization	log transformation	15	12	14	16	3	0	9	1	0	10	13	0	1	7	4	0.359579	0.875711	0.854566	1.36176	0.580755
Area+ccmn+glog2+vast	DP_ccmn+transform+scale	ccmn normalization	log transformation	15	12	14	16	3	0	9	1	0	10	13	0	1	7	4	0.359579	0.875711	0.854566	1.36176	0.580755
Area+ccmn+glog2	DP_ccmn+transform	ccmn normalization	log transformation	15	12	14	16	3	0	9	1	0	10	13	0	1	7	4	0.0124486	0.0155179	0.0141349	0.00999339	0.0235915
Area+ccmn+level	DP_ccmn+scale	ccmn normalization	Without transformation	15	0	10	16	2	1	16	6	0	11	10	0	0	0	3	0.252859	0.989217	1.26437	3.36098	0.71191
Area+ccmn+log10+auto	DP_ccmn+transform+scale	ccmn normalization	log transformation	15	12	14	16	3	0	9	1	0	10	13	0	1	7	4	0.360048	0.887838	0.856333	1.36497	0.580482
Area+ccmn+log10+level	DP_ccmn+transform+scale	ccmn normalization	log transformation	15	12	14	16	3	0	9	1	0	10	13	0	1	7	4	0.360048	0.887838	0.856333	1.36497	0.580482
Area+ccmn+log10+pareto	DP_ccmn+transform+scale	ccmn normalization	log transformation	15	12	14	16	3	0	9	1	0	10	13	0	1	7	4	0.360048	0.887838	0.856333	1.36497	0.580482
Area+ccmn+log10+power	DP_ccmn+transform+scale	ccmn normalization	log transformation	15	12	14	16	3	0	8	1	0	10	13	0	1	7	4	0.365568	0.897654	0.851908	1.39626	0.577287
Area+ccmn+log10+range	DP_ccmn+transform+scale	ccmn normalization	log transformation	15	12	14	16	3	0	9	1	0	10	13	0	1	7	4	0.360048	0.887838	0.856333	1.36497	0.580482
Area+ccmn+log10+vast	DP_ccmn+transform+scale	ccmn normalization	log transformation	15	12	14	16	3	0	9	1	0	10	13	0	1	7	4	0.360048	0.887838	0.856333	1.36497	0.580482
Area+ccmn+log10	DP_ccmn+transform	ccmn normalization	log transformation	15	12	14	16	3	0	9	1	0	10	13	0	1	7	4	0.0124955	0.015574	0.0141647	0.0100344	0.0236167
Area+ccmn+log2+auto	DP_ccmn+transform+scale	ccmn normalization	log transformation	15	12	14	16	3	0	9	1	0	10	13	0	1	7	4	0.360048	0.887838	0.856333	1.36497	0.580482
Area+ccmn+log2+level	DP_ccmn+transform+scale	ccmn normalization	log transformation	15	12	14	16	3	0	9	1	0	10	13	0	1	7	4	0.360048	0.887838	0.856333	1.36497	0.580482
Area+ccmn+log2+pareto	DP_ccmn+transform+scale	ccmn normalization	log transformation	15	12	14	16	3	0	9	1	0	10	13	0	1	7	4	0.360048	0.887838	0.856333	1.36497	0.580482
Area+ccmn+log2+power	DP_ccmn+transform+scale	ccmn normalization	log transformation	15	12	14	16	3	0	8	1	0	10	13	0	1	7	4	0.365568	0.897654	0.851908	1.39626	0.577287
Area+ccmn+log2+range	DP_ccmn+transform+scale	ccmn normalization	log transformation	15	12	14	16	3	0	9	1	0	10	13	0	1	7	4	0.360048	0.887838	0.856333	1.36497	0.580482
Area+ccmn+log2+vast	DP_ccmn+transform+scale	ccmn normalization	log transformation	15	12	14	16	3	0	9	1	0	10	13	0	1	7	4	0.360048	0.887838	0.856333	1.36497	0.580482
Area+ccmn+log2	DP_ccmn+transform	ccmn normalization	log transformation	15	12	14	16	3	0	9	1	0	10	13	0	1	7	4	0.0124955	0.015574	0.0141647	0.0100344	0.0236167
Area+ccmn+pareto	DP_ccmn+scale	ccmn normalization	Without transformation	15	0	10	16	2	1	16	6	0	11	10	0	0	0	3	0.252859	0.989217	1.26437	3.36098	0.71191
Area+ccmn+power	DP_ccmn+scale	ccmn normalization	Without transformation	15	6	13	16	3	0	11	4	0	10	13	0	0	2	3	0.279264	0.853296	1.00877	1.18155	1.56143
Area+ccmn+range	DP_ccmn+scale	ccmn normalization	Without transformation	15	0	10	16	2	1	16	6	0	11	10	0	0	0	3	0.252859	0.989217	1.26437	3.36098	0.71191
Area+ccmn+sqrt+auto	DP_ccmn+transform+scale	ccmn normalization	sqrt transformation	15	6	13	16	3	0	11	4	0	10	13	0	0	2	3	0.279264	0.853296	1.00877	1.18155	1.56143
Area+ccmn+sqrt+level	DP_ccmn+transform+scale	ccmn normalization	sqrt transformation	15	6	13	16	3	0	11	4	0	10	13	0	0	2	3	0.279264	0.853296	1.00877	1.18155	1.56143
Area+ccmn+sqrt+pareto	DP_ccmn+transform+scale	ccmn normalization	sqrt transformation	15	6	13	16	3	0	11	4	0	10	13	0	0	2	3	0.279264	0.853296	1.00877	1.18155	1.56143
Area+ccmn+sqrt+power	DP_ccmn+transform+scale	ccmn normalization	sqrt transformation	15	8	13	16	3	0	9	2	0	10	13	0	0	4	3	0.311374	0.840261	0.918798	1.79205	0.670162
Area+ccmn+sqrt+range	DP_ccmn+transform+scale	ccmn normalization	sqrt transformation	15	6	13	16	3	0	11	4	0	10	13	0	0	2	3	0.279264	0.853296	1.00877	1.18155	1.56143
Area+ccmn+sqrt+vast	DP_ccmn+transform+scale	ccmn normalization	sqrt transformation	15	6	13	16	3	0	11	4	0	10	13	0	0	2	3	0.279264	0.853296	1.00877	1.18155	1.56143
Area+ccmn+sqrt	DP_ccmn+transform	ccmn normalization	sqrt transformation	15	6	13	16	3	0	11	4	0	10	13	0	0	2	3	0.123391	0.177068	0.158395	0.107182	0.28408
Area+ccmn+vast	DP_ccmn+scale	ccmn normalization	Without transformation	15	0	10	16	2	1	16	6	0	11	10	0	0	0	3	0.252859	0.989217	1.26437	3.36098	0.71191
Area+ccmn	DP_ccmn	ccmn normalization	Without transformation	15	0	10	16	2	1	16	6	0	11	10	0	0	0	3	0.219338	0.370028	0.31952	0.209066	0.606033
Area+cube+auto	DP_transform+scale	Without normalization	cube transformation	4	5	13	16	3	0	13	1	0	10	3	0	0	8	0	0.279045	0.919697	0.956654	1.60412	0.684515
Area+cube+level	DP_transform+scale	Without normalization	cube transformation	4	5	13	16	3	0	13	1	0	10	3	0	0	8	0	0.279045	0.919697	0.956654	1.60412	0.684515
Area+cube+pareto	DP_transform+scale	Without normalization	cube transformation	4	5	13	16	3	0	13	1	0	10	3	0	0	8	0	0.279045	0.919697	0.956654	1.60412	0.684515
Area+cube+power	DP_transform+scale	Without normalization	cube transformation	4	5	14	16	5	0	13	1	0	9	3	0	0	8	0	0.288544	0.924546	0.9252	1.49785	0.626613
Area+cube+range	DP_transform+scale	Without normalization	cube transformation	4	5	13	16	3	0	13	1	0	10	3	0	0	8	0	0.279045	0.919697	0.956654	1.60412	0.684515
Area+cube+vast	DP_transform+scale	Without normalization	cube transformation	4	5	13	16	3	0	13	1	0	10	3	0	0	8	0	0.279045	0.919697	0.956654	1.60412	0.684515
Area+cube	DP_transform	Without normalization	cube transformation	4	5	13	16	3	0	13	1	0	10	3	0	0	8	0	0.0436452	0.0873676	0.0764774	0.052088	0.123603
Area+glog10+auto	DP_transform+scale	Without normalization	log transformation	4	6	14	16	5	0	13	1	0	8	3	0	0	10	0	0.298389	0.945223	0.900687	1.4189	0.591422
Area+glog10+level	DP_transform+scale	Without normalization	log transformation	4	6	14	16	5	0	13	1	0	8	3	0	0	10	0	0.298389	0.945223	0.900687	1.4189	0.591422
Area+glog10+pareto	DP_transform+scale	Without normalization	log transformation	4	6	14	16	5	0	13	1	0	8	3	0	0	10	0	0.298389	0.945223	0.900687	1.4189	0.591422
Area+glog10+power	DP_transform+scale	Without normalization	log transformation	4	6	14	16	5	0	12	1	0	8	3	0	0	11	0	0.300388	0.953017	0.896544	1.45669	0.586751
Area+glog10+range	DP_transform+scale	Without normalization	log transformation	4	6	14	16	5	0	13	1	0	8	3	0	0	10	0	0.298389	0.945223	0.900687	1.4189	0.591422
Area+glog10+vast	DP_transform+scale	Without normalization	log transformation	4	6	14	16	5	0	13	1	0	8	3	0	0	10	0	0.298389	0.945223	0.900687	1.4189	0.591422
Area+glog10	DP_transform	Without normalization	log transformation	4	6	14	16	5	0	13	1	0	8	3	0	0	10	0	0.00845879	0.0165644	0.0149681	0.0104344	0.0235254
Area+glog2+auto	DP_transform+scale	Without normalization	log transformation	4	6	14	16	5	0	13	1	0	8	3	0	0	10	0	0.29837	0.931316	0.89877	1.41098	0.592142
Area+glog2+level	DP_transform+scale	Without normalization	log transformation	4	6	14	16	5	0	13	1	0	8	3	0	0	10	0	0.29837	0.931316	0.89877	1.41098	0.592142
Area+glog2+pareto	DP_transform+scale	Without normalization	log transformation	4	6	14	16	5	0	13	1	0	8	3	0	0	10	0	0.29837	0.931316	0.89877	1.41098	0.592142
Area+glog2+power	DP_transform+scale	Without normalization	log transformation	4	6	14	16	5	0	12	1	0	8	3	0	0	10	0	0.30037	0.937762	0.894479	1.44783	0.587462
Area+glog2+range	DP_transform+scale	Without normalization	log transformation	4	6	14	16	5	0	13	1	0	8	3	0	0	10	0	0.29837	0.931316	0.89877	1.41098	0.592142
Area+glog2+vast	DP_transform+scale	Without normalization	log transformation	4	6	14	16	5	0	13	1	0	8	3	0	0	10	0	0.29837	0.931316	0.89877	1.41098	0.592142
Area+glog2	DP_transform	Without normalization	log transformation	4	6	14	16	5	0	13	1	0	8	3	0	0	10	0	0.00845715	0.0164742	0.014907	0.0103652	0.0234424
Area+level	DP_scale	Without normalization	Without transformation	4	1	13	16	2	0	15	1	0	13	2	0	0	0	0	0.251557	1.01646	1.15195	1.72332	0.992435
Area+log10+auto	DP_transform+scale	Without normalization	log transformation	4	6	14	16	5	0	13	1	0	8	3	0	0	10	0	0.298389	0.945888	0.900778	1.41924	0.591391
Area+log10+level	DP_transform+scale	Without normalization	log transformation	4	6	14	16	5	0	13	1	0	8	3	0	0	10	0	0.298389	0.945888	0.900778	1.41924	0.591391
Area+log10+pareto	DP_transform+scale	Without normalization	log transformation	4	6	14	16	5	0	13	1	0	8	3	0	0	10	0	0.298389	0.945888	0.900778	1.41924	0.591391
Area+log10+power	DP_transform+scale	Without normalization	log transformation	4	6	14	16	5	0	12	1	0	8	3	0	0	11	0	0.300389	0.953749	0.896642	1.45707	0.58672
Area+log10+range	DP_transform+scale	Without normalization	log transformation	4	6	14	16	5	0	13	1	0	8	3	0	0	10	0	0.298389	0.945888	0.900778	1.41924	0.591391
Area+log10+vast	DP_transform+scale	Without normalization	log transformation	4	6	14	16	5	0	13	1	0	8	3	0	0	10	0	0.298389	0.945888	0.900778	1.41924	0.591391
Area+log10	DP_transform	Without normalization	log transformation	4	6	14	16	5	0	13	1	0	8	3	0	0	10	0	0.00845886	0.0165684	0.0149707	0.0104375	0.0235289
Area+log2+auto	DP_transform+scale	Without normalization	log transformation	4	6	14	16	5	0	13	1	0	8	3	0	0	10	0	0.298389	0.945888	0.900778	1.41924	0.591391
Area+log2+level	DP_transform+scale	Without normalization	log transformation	4	6	14	16	5	0	13	1	0	8	3	0	0	10	0	0.298389	0.945888	0.900778	1.41924	0.591391
Area+log2+pareto	DP_transform+scale	Without normalization	log transformation	4	6	14	16	5	0	13	1	0	8	3	0	0	10	0	0.298389	0.945888	0.900778	1.41924	0.591391
Area+log2+power	DP_transform+scale	Without normalization	log transformation	4	6	14	16	5	0	12	1	0	8	3	0	0	11	0	0.300389	0.953749	0.896642	1.45707	0.58672
Area+log2+range	DP_transform+scale	Without normalization	log transformation	4	6	14	16	5	0	13	1	0	8	3	0	0	10	0	0.298389	0.945888	0.900778	1.41924	0.591391
Area+log2+vast	DP_transform+scale	Without normalization	log transformation	4	6	14	16	5	0	13	1	0	8	3	0	0	10	0	0.298389	0.945888	0.900778	1.41924	0.591391
Area+log2	DP_transform	Without normalization	log transformation	4	6	14	16	5	0	13	1	0	8	3	0	0	10	0	0.00845886	0.0165684	0.0149707	0.0104375	0.0235289
Area+pareto	DP_scale	Without normalization	Without transformation	4	1	13	16	2	0	15	1	0	13	2	0	0	0	0	0.251557	1.01646	1.15195	1.72332	0.992435
Area+power	DP_scale	Without normalization	Without transformation	4	3	13	16	3	0	13	1	0	11	3	0	0	3	0	0.270329	0.928477	0.995127	1.32195	0.793745
Area+range	DP_scale	Without normalization	Without transformation	4	1	13	16	2	0	15	1	0	13	2	0	0	0	0	0.251557	1.01646	1.15195	1.72332	0.992435
Area+sqrt+auto	DP_transform+scale	Without normalization	sqrt transformation	4	3	13	16	3	0	13	1	0	11	3	0	0	3	0	0.270329	0.928477	0.995127	1.32195	0.793745
Area+sqrt+level	DP_transform+scale	Without normalization	sqrt transformation	4	3	13	16	3	0	13	1	0	11	3	0	0	3	0	0.270329	0.928477	0.995127	1.32195	0.793745
Area+sqrt+pareto	DP_transform+scale	Without normalization	sqrt transformation	4	3	13	16	3	0	13	1	0	11	3	0	0	3	0	0.270329	0.928477	0.995127	1.32195	0.793745
Area+sqrt+power	DP_transform+scale	Without normalization	sqrt transformation	4	5	14	16	4	0	13	1	0	9	3	0	0	8	0	0.283722	0.920259	0.940047	1.36916	0.651748
Area+sqrt+range	DP_transform+scale	Without normalization	sqrt transformation	4	3	13	16	3	0	13	1	0	11	3	0	0	3	0	0.270329	0.928477	0.995127	1.32195	0.793745
Area+sqrt+vast	DP_transform+scale	Without normalization	sqrt transformation	4	3	13	16	3	0	13	1	0	11	3	0	0	3	0	0.270329	0.928477	0.995127	1.32195	0.793745
Area+sqrt	DP_transform	Without normalization	sqrt transformation	4	3	13	16	3	0	13	1	0	11	3	0	0	3	0	0.0619508	0.133305	0.114851	0.0775409	0.189707
Area+vast	DP_scale	Without normalization	Without transformation	4	1	13	16	2	0	15	1	0	13	2	0	0	0	0	0.251557	1.01646	1.15195	1.72332	0.992435
Area	Area	Without normalization	Without transformation	4	1	13	16	2	0	15	1	0	13	2	0	0	0	0	0.105311	0.281203	0.229974	0.151576	0.402663
Absolute concentration	Absolute concentration	Without normalization	Without transformation	4	6	14	16	2	0	12	7	0	9	2	0	0	0	0	0.106577	0.268704	0.231765	0.159781	0.408269

## Sheet: Table S4
Table S4. Similarity of VIPs from the area, and processed milk data compared to the absolute concentration data
Data processing	%Similarity
Absolute concentration	100
Area+ccmn+power	80.325
Area+ccmn+sqrt	80.325
Area	78.542
Area+power	73.0545
Area+sqrt	73.0545
Area+ccmn+cube	72.0096
Area+ccmn	70.7712
Area+pareto	67.3302
Area+ccmn+pareto	66.5645
Area+ccmn+sqrt+power	65.6482
Area+cube	62.7015
Area+ccmn+sqrt+pareto	60.9101
Area+sqrt+power	57.0375
Area+ccmn+cube+power	56.2543
Area+sqrt+pareto	54.0355
Area+ccmn+cube+pareto	53.2329
Area+ccmn+sqrt+level	51.917
Area+level	51.0214
Area+cube+power	50.5195
Area+sqrt+level	50.2108
Area+ccmn+cube+level	49.9388
Area+ccmn+level	47.1435
Area+cube+pareto	47.0356
Area+cube+level	46.7491
Area+glog2	34.7241
Area+ccmn+glog2	34.5883
Area+glog10	34.4346
Area+ccmn+glog10	34.4311
Area+ccmn+log10	34.4242
Area+ccmn+log2	34.4242
Area+log10	34.4218
Area+log2	34.4218
Area+glog2+power	31.4279
Area+ccmn+glog2+power	31.2784
Area+glog10+power	31.1248
Area+ccmn+glog10+power	31.1137
Area+log10+power	31.1114
Area+log2+power	31.1114
Area+ccmn+log10+power	31.1065
Area+ccmn+log2+power	31.1065
Area+glog2+level	30.5308
Area+ccmn+glog2+level	30.378
Area+glog10+level	30.2096
Area+ccmn+glog10+level	30.2042
Area+ccmn+log10+level	30.1965
Area+ccmn+log2+level	30.1965
Area+log10+level	30.1954
Area+log2+level	30.1954
Area+glog2+pareto	29.2665
Area+ccmn+glog2+pareto	29.1778
Area+glog10+pareto	29.0728
Area+log10+pareto	29.0642
Area+log2+pareto	29.0642
Area+ccmn+glog10+pareto	29.0639
Area+ccmn+log10+pareto	29.0588
Area+ccmn+log2+pareto	29.0588
Area+ccmn+auto	28.5427
Area+auto	27.6049
Area+ccmn+sqrt+auto	26.155
Area+range	25.9273
Area+ccmn+sqrt+range	25.9018
Area+ccmn+range	25.4302
Area+sqrt+range	25.3473
Area+ccmn+cube+range	25.335
Area+sqrt+auto	25.2567
Area+ccmn+cube+auto	24.9164
Area+cube+range	24.2978
Area+cube+auto	24.2248
Area+ccmn+glog2+range	22.6974
Area+ccmn+glog10+range	22.6844
Area+ccmn+log10+range	22.6839
Area+ccmn+log2+range	22.6839
Area+glog2+auto	21.8578
Area+glog10+auto	21.7931
Area+log10+auto	21.7901
Area+log2+auto	21.7901
Area+ccmn+glog2+auto	21.7091
Area+ccmn+glog10+auto	21.6614
Area+ccmn+log10+auto	21.6593
Area+ccmn+log2+auto	21.6593
Area+glog2+range	21.401
Area+glog10+range	21.3404
Area+log10+range	21.3378
Area+log2+range	21.3378
Area+ccmn+vast	10.8215
Area+vast	7.46484
Area+log10+vast	7.43751
Area+log2+vast	7.43751
Area+glog10+vast	7.43051
Area+glog2+vast	7.2712
Area+ccmn+log10+vast	7.0115
Area+ccmn+log2+vast	7.0115
Area+ccmn+glog10+vast	7.00817
Area+ccmn+glog2+vast	6.93196
Area+ccmn+sqrt+vast	4.89943
Area+sqrt+vast	4.83113
Area+cube+vast	4.57438
Area+ccmn+cube+vast	4.15791

## Sheet: Table S5
Table S5. Similarity of VIPs from the milk data set excluded the plant UFAs
Data processing	%Similarity
Absolute concentration	100
Area	83.281
Area+ccmn+power	80.3533
Area+ccmn+sqrt	80.3533
Area+ccmn	78.1204
Area+pareto	75.8523
Area+power	75.7352
Area+sqrt	75.7352
Area+ccmn+cube	74.6612
Area+ccmn+pareto	72.9384
Area+ccmn+sqrt+power	71.1423
Area+cube	69.4904
Area+ccmn+sqrt+pareto	69.3956
Area+sqrt+pareto	65.9648
Area+ccmn+cube+pareto	65.0077
Area+sqrt+power	61.5908
Area+ccmn+cube+power	61.1721
Area+cube+pareto	55.2343
Area+cube+power	53.2733
Area+glog2	47.9232
Area+glog10	47.6494
Area+log10	47.6373
Area+log2	47.6373
Area+ccmn+glog2	47.4964
Area+ccmn+glog10	47.3425
Area+ccmn+log10	47.3357
Area+ccmn+log2	47.3357
Area+glog2+power	46.6315
Area+glog10+power	46.3505
Area+log10+power	46.3381
Area+log2+power	46.3381
Area+ccmn+glog2+power	46.1929
Area+ccmn+glog10+power	46.0373
Area+ccmn+log10+power	46.0304
Area+ccmn+log2+power	46.0304
Area+glog2+pareto	46.0103
Area+ccmn+glog2+pareto	45.9714
Area+ccmn+glog10+pareto	45.8714
Area+ccmn+log10+pareto	45.8669
Area+ccmn+log2+pareto	45.8669
Area+glog10+pareto	45.8393
Area+log10+pareto	45.8317
Area+log2+pareto	45.8317
Area+ccmn+glog2+range	45.3194
Area+ccmn+glog10+range	45.3166
Area+ccmn+log10+range	45.3165
Area+ccmn+log2+range	45.3165
Area+glog2+range	45.1817
Area+glog10+range	45.1211
Area+log10+range	45.1184
Area+log2+range	45.1184
Area+ccmn+glog2+auto	44.8989
Area+cube+level	44.8953
Area+sqrt+range	44.8763
Area+ccmn+glog10+auto	44.8599
Area+ccmn+log10+auto	44.8581
Area+ccmn+log2+auto	44.8581
Area+glog2+level	44.7197
Area+cube+range	44.5769
Area+glog2+auto	44.5288
Area+glog10+auto	44.4711
Area+log10+auto	44.4685
Area+log2+auto	44.4685
Area+glog10+level	44.4517
Area+log10+level	44.4399
Area+log2+level	44.4399
Area+auto	44.3825
Area+sqrt+level	44.266
Area+ccmn+glog2+level	44.2246
Area+range	44.1635
Area+ccmn+glog10+level	44.0803
Area+ccmn+log10+level	44.074
Area+ccmn+log2+level	44.074
Area+sqrt+auto	43.1009
Area+cube+auto	42.8433
Area+vast	41.9182
Area+ccmn+cube+range	41.8908
Area+ccmn+sqrt+range	41.3857
Area+ccmn+cube+level	41.0283
Area+ccmn+cube+auto	40.8871
Area+level	40.7975
Area+ccmn+range	40.6973
Area+ccmn+sqrt+level	40.6509
Area+ccmn+sqrt+auto	40.4739
Area+ccmn+level	40.3835
Area+ccmn+vast	40.1202
Area+ccmn+auto	38.6563
Area+ccmn+sqrt+vast	36.2826
Area+sqrt+vast	35.7384
Area+ccmn+cube+vast	33.85
Area+cube+vast	33.5302
Area+ccmn+log10+vast	32.0068
Area+ccmn+log2+vast	32.0068
Area+ccmn+glog10+vast	32.0031
Area+ccmn+glog2+vast	31.9187
Area+log10+vast	31.7125
Area+log2+vast	31.7125
Area+glog10+vast	31.7054
Area+glog2+vast	31.5441

## Sheet: Table S6
Table S6. Data properties of the absolute concentration, area and processed urine data
Data processing	Scheme	Normalization	Transformation	LN_no of normality	N_no of normality	LN_no of positive skew	N_no of positive skew	LN_no of negative skew	N_no of negative skew	LN_mCV	N_mCV
Area+auto	DP_scale	Without normalization	Without transformation	0	3	7	7	0	0	39.7981	28.6538
Area+ccmn+auto	DP_ccmn+scale	ccmn normalization	Without transformation	0	1	8	7	0	0	124.921	96.059
Area+ccmn+cube+auto	DP_ccmn+transform+scale	ccmn normalization	cube transformation	3	7	5	1	0	1	7.85553	5.90703
Area+ccmn+cube+level	DP_ccmn+transform+scale	ccmn normalization	cube transformation	3	7	5	1	0	1	7.85553	5.90703
Area+ccmn+cube+pareto	DP_ccmn+transform+scale	ccmn normalization	cube transformation	3	7	5	1	0	1	7.85553	5.90703
Area+ccmn+cube+power	DP_ccmn+transform+scale	ccmn normalization	cube transformation	6	7	2	0	1	2	6.64708	4.89939
Area+ccmn+cube+range	DP_ccmn+transform+scale	ccmn normalization	cube transformation	3	7	5	1	0	1	7.85553	5.90703
Area+ccmn+cube+vast	DP_ccmn+transform+scale	ccmn normalization	cube transformation	3	7	5	1	0	1	7.85553	5.90703
Area+ccmn+cube	DP_ccmn+transform	ccmn normalization	cube transformation	3	7	5	1	0	1	0.329767	0.277078
Area+ccmn+glog10+auto	DP_ccmn+transform+scale	ccmn normalization	log transformation	7	4	0	0	3	5	6.02747	4.27576
Area+ccmn+glog10+level	DP_ccmn+transform+scale	ccmn normalization	log transformation	7	4	0	0	3	5	6.02747	4.27576
Area+ccmn+glog10+pareto	DP_ccmn+transform+scale	ccmn normalization	log transformation	7	4	0	0	3	5	6.02747	4.27576
Area+ccmn+glog10+power	DP_ccmn+transform+scale	ccmn normalization	log transformation	7	4	0	0	3	6	5.96829	4.19742
Area+ccmn+glog10+range	DP_ccmn+transform+scale	ccmn normalization	log transformation	7	4	0	0	3	5	6.02747	4.27576
Area+ccmn+glog10+vast	DP_ccmn+transform+scale	ccmn normalization	log transformation	7	4	0	0	3	5	6.02747	4.27576
Area+ccmn+glog10	DP_ccmn+transform	ccmn normalization	log transformation	7	4	0	0	3	5	0.0549487	0.0468758
Area+ccmn+glog2+auto	DP_ccmn+transform+scale	ccmn normalization	log transformation	7	4	0	0	3	5	6.0269	4.27599
Area+ccmn+glog2+level	DP_ccmn+transform+scale	ccmn normalization	log transformation	7	4	0	0	3	5	6.0269	4.27599
Area+ccmn+glog2+pareto	DP_ccmn+transform+scale	ccmn normalization	log transformation	7	4	0	0	3	5	6.0269	4.27599
Area+ccmn+glog2+power	DP_ccmn+transform+scale	ccmn normalization	log transformation	7	4	0	0	3	6	5.96755	4.1977
Area+ccmn+glog2+range	DP_ccmn+transform+scale	ccmn normalization	log transformation	7	4	0	0	3	5	6.0269	4.27599
Area+ccmn+glog2+vast	DP_ccmn+transform+scale	ccmn normalization	log transformation	7	4	0	0	3	5	6.0269	4.27599
Area+ccmn+glog2	DP_ccmn+transform	ccmn normalization	log transformation	7	4	0	0	3	5	0.0549189	0.0468712
Area+ccmn+level	DP_ccmn+scale	ccmn normalization	Without transformation	0	1	8	7	0	0	124.921	96.059
Area+ccmn+log10+auto	DP_ccmn+transform+scale	ccmn normalization	log transformation	7	4	0	0	3	5	6.0275	4.27575
Area+ccmn+log10+level	DP_ccmn+transform+scale	ccmn normalization	log transformation	7	4	0	0	3	5	6.0275	4.27575
Area+ccmn+log10+pareto	DP_ccmn+transform+scale	ccmn normalization	log transformation	7	4	0	0	3	5	6.0275	4.27575
Area+ccmn+log10+power	DP_ccmn+transform+scale	ccmn normalization	log transformation	7	4	0	0	3	6	5.96832	4.1974
Area+ccmn+log10+range	DP_ccmn+transform+scale	ccmn normalization	log transformation	7	4	0	0	3	5	6.0275	4.27575
Area+ccmn+log10+vast	DP_ccmn+transform+scale	ccmn normalization	log transformation	7	4	0	0	3	5	6.0275	4.27575
Area+ccmn+log10	DP_ccmn+transform	ccmn normalization	log transformation	7	4	0	0	3	5	0.0549501	0.046876
Area+ccmn+log2+auto	DP_ccmn+transform+scale	ccmn normalization	log transformation	7	4	0	0	3	5	6.0275	4.27575
Area+ccmn+log2+level	DP_ccmn+transform+scale	ccmn normalization	log transformation	7	4	0	0	3	5	6.0275	4.27575
Area+ccmn+log2+pareto	DP_ccmn+transform+scale	ccmn normalization	log transformation	7	4	0	0	3	5	6.0275	4.27575
Area+ccmn+log2+power	DP_ccmn+transform+scale	ccmn normalization	log transformation	7	4	0	0	3	6	5.96832	4.1974
Area+ccmn+log2+range	DP_ccmn+transform+scale	ccmn normalization	log transformation	7	4	0	0	3	5	6.0275	4.27575
Area+ccmn+log2+vast	DP_ccmn+transform+scale	ccmn normalization	log transformation	7	4	0	0	3	5	6.0275	4.27575
Area+ccmn+log2	DP_ccmn+transform	ccmn normalization	log transformation	7	4	0	0	3	5	0.0549501	0.046876
Area+ccmn+pareto	DP_ccmn+scale	ccmn normalization	Without transformation	0	1	8	7	0	0	124.921	96.059
Area+ccmn+power	DP_ccmn+scale	ccmn normalization	Without transformation	1	6	7	2	0	0	10.0971	7.62873
Area+ccmn+range	DP_ccmn+scale	ccmn normalization	Without transformation	0	1	8	7	0	0	124.921	96.059
Area+ccmn+sqrt+auto	DP_ccmn+transform+scale	ccmn normalization	sqrt transformation	1	6	7	2	0	0	10.0971	7.62873
Area+ccmn+sqrt+level	DP_ccmn+transform+scale	ccmn normalization	sqrt transformation	1	6	7	2	0	0	10.0971	7.62873
Area+ccmn+sqrt+pareto	DP_ccmn+transform+scale	ccmn normalization	sqrt transformation	1	6	7	2	0	0	10.0971	7.62873
Area+ccmn+sqrt+power	DP_ccmn+transform+scale	ccmn normalization	sqrt transformation	5	7	4	1	0	1	7.15933	5.34134
Area+ccmn+sqrt+range	DP_ccmn+transform+scale	ccmn normalization	sqrt transformation	1	6	7	2	0	0	10.0971	7.62873
Area+ccmn+sqrt+vast	DP_ccmn+transform+scale	ccmn normalization	sqrt transformation	1	6	7	2	0	0	10.0971	7.62873
Area+ccmn+sqrt	DP_ccmn+transform	ccmn normalization	sqrt transformation	1	6	7	2	0	0	0.495844	0.403878
Area+ccmn+vast	DP_ccmn+scale	ccmn normalization	Without transformation	0	1	8	7	0	0	124.921	96.059
Area+ccmn	DP_ccmn	ccmn normalization	Without transformation	0	1	8	7	0	0	1.06587	0.781637
Area+cube+auto	DP_transform+scale	Without normalization	cube transformation	6	7	1	0	0	1	7.43732	5.44791
Area+cube+level	DP_transform+scale	Without normalization	cube transformation	6	7	1	0	0	1	7.43732	5.44791
Area+cube+pareto	DP_transform+scale	Without normalization	cube transformation	6	7	1	0	0	1	7.43732	5.44791
Area+cube+power	DP_transform+scale	Without normalization	cube transformation	6	6	0	0	1	3	6.67968	4.7927
Area+cube+range	DP_transform+scale	Without normalization	cube transformation	6	7	1	0	0	1	7.43732	5.44791
Area+cube+vast	DP_transform+scale	Without normalization	cube transformation	6	7	1	0	0	1	7.43732	5.44791
Area+cube	DP_transform	Without normalization	cube transformation	6	7	1	0	0	1	0.234772	0.198058
Area+glog10+auto	DP_transform+scale	Without normalization	log transformation	6	4	0	0	2	5	6.24412	4.34115
Area+glog10+level	DP_transform+scale	Without normalization	log transformation	6	4	0	0	2	5	6.24412	4.34115
Area+glog10+pareto	DP_transform+scale	Without normalization	log transformation	6	4	0	0	2	5	6.24412	4.34115
Area+glog10+power	DP_transform+scale	Without normalization	log transformation	5	3	0	0	3	6	6.17737	4.25368
Area+glog10+range	DP_transform+scale	Without normalization	log transformation	6	4	0	0	2	5	6.24412	4.34115
Area+glog10+vast	DP_transform+scale	Without normalization	log transformation	6	4	0	0	2	5	6.24412	4.34115
Area+glog10	DP_transform	Without normalization	log transformation	6	4	0	0	2	5	0.0568324	0.0476088
Area+glog2+auto	DP_transform+scale	Without normalization	log transformation	6	4	0	0	2	5	6.24342	4.34175
Area+glog2+level	DP_transform+scale	Without normalization	log transformation	6	4	0	0	2	5	6.24342	4.34175
Area+glog2+pareto	DP_transform+scale	Without normalization	log transformation	6	4	0	0	2	5	6.24342	4.34175
Area+glog2+power	DP_transform+scale	Without normalization	log transformation	5	3	0	0	3	6	6.17634	4.25432
Area+glog2+range	DP_transform+scale	Without normalization	log transformation	6	4	0	0	2	5	6.24342	4.34175
Area+glog2+vast	DP_transform+scale	Without normalization	log transformation	6	4	0	0	2	5	6.24342	4.34175
Area+glog2	DP_transform	Without normalization	log transformation	6	4	0	0	2	5	0.0567777	0.0475956
Area+level	DP_scale	Without normalization	Without transformation	0	3	7	7	0	0	39.7981	28.6538
Area+log10+auto	DP_transform+scale	Without normalization	log transformation	6	4	0	0	2	5	6.24415	4.34112
Area+log10+level	DP_transform+scale	Without normalization	log transformation	6	4	0	0	2	5	6.24415	4.34112
Area+log10+pareto	DP_transform+scale	Without normalization	log transformation	6	4	0	0	2	5	6.24415	4.34112
Area+log10+power	DP_transform+scale	Without normalization	log transformation	5	3	0	0	3	6	6.17742	4.25366
Area+log10+range	DP_transform+scale	Without normalization	log transformation	6	4	0	0	2	5	6.24415	4.34112
Area+log10+vast	DP_transform+scale	Without normalization	log transformation	6	4	0	0	2	5	6.24415	4.34112
Area+log10	DP_transform	Without normalization	log transformation	6	4	0	0	2	5	0.0568349	0.0476093
Area+log2+auto	DP_transform+scale	Without normalization	log transformation	6	4	0	0	2	5	6.24415	4.34112
Area+log2+level	DP_transform+scale	Without normalization	log transformation	6	4	0	0	2	5	6.24415	4.34112
Area+log2+pareto	DP_transform+scale	Without normalization	log transformation	6	4	0	0	2	5	6.24415	4.34112
Area+log2+power	DP_transform+scale	Without normalization	log transformation	5	3	0	0	3	6	6.17742	4.25366
Area+log2+range	DP_transform+scale	Without normalization	log transformation	6	4	0	0	2	5	6.24415	4.34112
Area+log2+vast	DP_transform+scale	Without normalization	log transformation	6	4	0	0	2	5	6.24415	4.34112
Area+log2	DP_transform	Without normalization	log transformation	6	4	0	0	2	5	0.0568349	0.0476093
Area+pareto	DP_scale	Without normalization	Without transformation	0	3	7	7	0	0	39.7981	28.6538
Area+power	DP_scale	Without normalization	Without transformation	3	7	4	1	0	1	8.71411	6.44779
Area+range	DP_scale	Without normalization	Without transformation	0	3	7	7	0	0	39.7981	28.6538
Area+sqrt+auto	DP_transform+scale	Without normalization	sqrt transformation	3	7	4	1	0	1	8.71411	6.44779
Area+sqrt+level	DP_transform+scale	Without normalization	sqrt transformation	3	7	4	1	0	1	8.71411	6.44779
Area+sqrt+pareto	DP_transform+scale	Without normalization	sqrt transformation	3	7	4	1	0	1	8.71411	6.44779
Area+sqrt+power	DP_transform+scale	Without normalization	sqrt transformation	6	7	0	0	1	3	7.00978	5.08872
Area+sqrt+range	DP_transform+scale	Without normalization	sqrt transformation	3	7	4	1	0	1	8.71411	6.44779
Area+sqrt+vast	DP_transform+scale	Without normalization	sqrt transformation	3	7	4	1	0	1	8.71411	6.44779
Area+sqrt	DP_transform	Without normalization	sqrt transformation	3	7	4	1	0	1	0.346503	0.287973
Area+vast	DP_scale	Without normalization	Without transformation	0	3	7	7	0	0	39.7981	28.6538
Area	Area	Without normalization	Without transformation	0	3	7	7	0	0	0.690676	0.544039
Absolute concentration	Absolute concentration	Without normalization	Without transformation	0	1	8	7	0	0	0.806361	0.531743

## Sheet: Table S7
Table S7. Similarity of VIPs from the area, and processed urine data compared to the absolute concentration data
Data processing	%Similarity
Absolute concentration	100
Area+ccmn	62.3646
Area+ccmn+power	57.0513
Area+ccmn+sqrt	57.0513
Area+ccmn+pareto	56.0393
Area	55.5253
Area+power	55.1851
Area+sqrt	55.1851
Area+pareto	55.1468
Area+ccmn+cube	54.36
Area+cube+pareto	53.025
Area+ccmn+sqrt+pareto	52.8606
Area+sqrt+pareto	52.7483
Area+ccmn+glog2+vast	52.6076
Area+ccmn+glog10+vast	52.6063
Area+ccmn+log10+vast	52.6063
Area+ccmn+log2+vast	52.6063
Area+vast	52.3959
Area+ccmn+sqrt+vast	52.1743
Area+ccmn+cube+vast	52.1286
Area+cube	52.1201
Area+ccmn+cube+pareto	52.1062
Area+sqrt+vast	52.1042
Area+ccmn+sqrt+power	52.084
Area+cube+vast	51.805
Area+glog2+vast	51.7468
Area+glog10+vast	51.7402
Area+log10+vast	51.7399
Area+log2+vast	51.7399
Area+cube+range	51.7112
Area+range	51.677
Area+sqrt+range	51.6717
Area+log10+range	51.5669
Area+log2+range	51.5669
Area+glog10+range	51.5669
Area+glog2+range	51.5662
Area+ccmn+vast	51.1515
Area+sqrt+power	50.8173
Area+ccmn+cube+power	50.4301
Area+log10+auto	49.932
Area+log2+auto	49.932
Area+glog10+auto	49.9319
Area+glog2+auto	49.9301
Area+cube+power	49.846
Area+ccmn+log10+auto	49.7778
Area+ccmn+log2+auto	49.7778
Area+ccmn+glog10+auto	49.7777
Area+ccmn+glog2+auto	49.7764
Area+cube+auto	49.6454
Area+sqrt+auto	49.3368
Area+ccmn+cube+auto	49.2759
Area+ccmn+sqrt+range	49.2191
Area+ccmn+cube+range	49.2177
Area+ccmn+log10+range	48.766
Area+ccmn+log2+range	48.766
Area+ccmn+glog10+range	48.766
Area+ccmn+glog2+range	48.7655
Area+ccmn+sqrt+auto	48.7477
Area+log10+pareto	48.7059
Area+log2+pareto	48.7059
Area+glog10+pareto	48.7059
Area+glog2+pareto	48.7054
Area+ccmn+range	48.5962
Area+ccmn+log10+pareto	48.2278
Area+ccmn+log2+pareto	48.2278
Area+ccmn+glog10+pareto	48.2278
Area+ccmn+glog2+pareto	48.2271
Area+auto	48.0355
Area+ccmn+auto	46.2768
Area+glog2	45.9201
Area+glog10	45.897
Area+log10	45.896
Area+log2	45.896
Area+cube+level	45.6936
Area+ccmn+glog2	45.122
Area+sqrt+level	45.1203
Area+ccmn+glog10	45.1105
Area+ccmn+log10	45.11
Area+ccmn+log2	45.11
Area+ccmn+cube+level	45.0227
Area+ccmn+sqrt+level	44.3961
Area+glog2+power	44.0285
Area+glog10+power	43.9945
Area+log10+power	43.993
Area+log2+power	43.993
Area+level	43.3268
Area+ccmn+glog2+power	43.2939
Area+ccmn+glog10+power	43.2781
Area+ccmn+log10+power	43.2773
Area+ccmn+log2+power	43.2773
Area+glog2+level	42.7862
Area+glog10+level	42.7622
Area+log10+level	42.7612
Area+log2+level	42.7612
Area+ccmn+glog2+level	42.0459
Area+ccmn+glog10+level	42.0347
Area+ccmn+log10+level	42.0343
Area+ccmn+log2+level	42.0343
Area+ccmn+level	41.6178

## Sheet: Table S8
Table S8. Comparison of Metabox 2.0 with other open source tools
	Metabox 2.0	Metabox 1.0	MetaboAnalyst 5.0	iMAP	NOREVA 2.0	XCMS Online	Mzmine 3	OUKS
Data processing
Raw MS data preprocessing	O	O	P	O	O	P	P	P
Missing value imputation	P	O	P	P	P	O	O	P
IS and QC normalization	P	QC normalization	x	QC normalization	P	QC normalization	IS normalization	P
Sample normalization	P	P	P	P	P	P	P	P
Transformation	P	P	P	P	P	O	O	P
Scaling	P	P	P	P	P	P	O	P
Statistical analysis
Univariate analysis	P	P	P	P	O	P	O	P
Multivariate analysis	P	O	P	P	O	PCA	PCA	P
Cluster analysis	O	O	P	P	O	P	P	P
Correlation analysis	P	P	P	P	O	O	O	P
Linear mixed effect model	P	O	O	O	O	O	O	P
Biomarker analysis
Classification analysis	P	O	P	P	O	O	O	P
Regression analysis	P	O	O	O	O	O	O	P
Integrative analysis
Low-level data integration	P	O	O	O	O	O	O	O
Joint-pathway integration	P	P	P	O	O	P	O	O
Functional analysis
Overrepresentation analysis	Chemical class, Pathway	Pathway	Pathway	Pathway	O	Pathway	O	O
Gene-level statistics for enrichment analysis	Chemical class, Pathway	Pathway	O	O	O	O	O	O
Other features
Network visualization	O	P	P	O	O	O	O	O
Language	R	R	R, Java	R, Scala	R	R	R, Java	R
Platform	R package, Local GUI, Web server	R package, Local GUI	R package, Web server	Web server	R package, Web server	Web server	Local GUI	R script
